# Supplementary material for: Towards A Novel Multi-Epitopes Chimeric Vaccine for Simulating Strong Immune Responses and Protection against Morganella morganii
Source: Int J Environ Res Public Health. 2021 Oct 19;18(20):10961. doi: 10.3390/ijerph182010961 (PMC8535705; doi:10.3390/ijerph182010961)
Supplement: Supplementary file 1 [file ijerph-18-10961-s001.zip]

Archive with 1 entries (1 files):
- ijerph-1395337-SI.pdf
